# Supplementary material for: Spatial patterns and environmental influences of COVID-19 outbreaks, post-Omicron
Source: PLoS One. 2026 Feb 10;21(2):e0342510. doi: 10.1371/journal.pone.0342510 (PMC12890149; doi:10.1371/journal.pone.0342510)
Supplement: S1 Table — The direction, magnitude, and significance of humidity and seasonal smooths remain highly consistent across models, indicating robustness to denominator shifts in ED case mix. (XLSX) [file pone.0342510.s009.xlsx]

## Sheet: Sheet1
Model	Outcome	Smooth Term	EDF	Ref.df	F statistic	Deviance Explained
1	log(COVID-19 ED)	s(week_q)	3.826	3.982	63.35	0.371
1	log(COVID-19 ED)	s(week)	15.395	18	163.16	0.371
2	log(COVID-19 ED/ ILI %)	s(week_q)	3.815	3.98	50.52	0.444
2	log(COVID-19 ED/ ILI %)	s(week)	14.656	18	99.86	0.444
