# Supplementary material for: Spatial patterns and environmental influences of COVID-19 outbreaks, post-Omicron
Source: PLoS One. 2026 Feb 10;21(2):e0342510. doi: 10.1371/journal.pone.0342510 (PMC12890149; doi:10.1371/journal.pone.0342510)
Supplement: S2 Table — Sensitivity analyses to determine optimal temperature and specific humidity bin sizes. Temperature bins of 5∘C paired with specific humidity bins of 2g/kg yielded the lowest AIC and BIC values and were selected as bin sizes for the fixed effects models. (XLSX) [file pone.0342510.s010.xlsx]

## Sheet: Sheet 1
Temperature bin size	Specific humidity bin size	AIC	BIC	RMSE
22	9	46611.3	47207.5	0.73448
22	6	46719.7	47292	0.73649
22	4	46153.9	46701.3	0.738662
14	9	46462.1	46994.4	0.735302
14	6	46557.9	47066.3	0.7371
14	4	46184	46675.9	0.739453
11	9	46677.9	47186.6	0.736037
11	6	46813.5	47298.4	0.738531
11	4	46222.8	46690.9	0.740256
8	9	45115.8	45590.8	0.735451
8	6	45233.8	45692.9	0.73767
8	4	45346.9	45790.2	0.739808
7	9	46574.3	47051	0.737533
7	6	46678.5	47131.4	0.739485
7	4	46288.9	46725.3	0.741589
