# Supplementary material for: Spatial patterns and environmental influences of COVID-19 outbreaks, post-Omicron
Source: PLoS One. 2026 Feb 10;21(2):e0342510. doi: 10.1371/journal.pone.0342510 (PMC12890149; doi:10.1371/journal.pone.0342510)
Supplement: S3 Table — Smooth term estimates from the GAM, showing model flexibility (EDF), reference degrees of freedom, and significance of the specific humidity- and week-related spline components. (XLSX) [file pone.0342510.s011.xlsx]

## Sheet: Sheet1
Term	EDF	Ref.df	F statistic	P-value (mgcv)	P-value (Newey-West)
s(week_q)	3.82625	3.98241	63.3494	<2e-16	<1e-15
s(week)	15.3945	18	163.162	<2e-16	<2e-16
