# Supplementary material for: Spatial patterns and environmental influences of COVID-19 outbreaks, post-Omicron
Source: PLoS One. 2026 Feb 10;21(2):e0342510. doi: 10.1371/journal.pone.0342510 (PMC12890149; doi:10.1371/journal.pone.0342510)
Supplement: S4 Table — Across all models, the humidity smooth term remains highly significant, and model fit metrics vary minimally, demonstrating that the main climate associations are not sensitive to the choice of humidity measure. (XLSX) [file pone.0342510.s012.xlsx]

## Sheet: Sheet1
Model	Humidity metric	Temperature metric	EDF (humidity)	F (humidity)	Adjusted R2	Deviance explained	REML
1 (Main)	Specific humidity	Temperature	3.826	63.35	0.365	0.371	6751.1
2	Relative humidity	Temperature	3.452	21.44	0.348	0.354	6866.4
3	Specific humidity	Dew point temperature	3.862	66.86	0.363	0.369	6788.1
4	Relative humidity	Dew point temperature	3.4	10.6	0.342	0.348	6896.8
