# Supplementary material for: Spatial patterns and environmental influences of COVID-19 outbreaks, post-Omicron
Source: PLoS One. 2026 Feb 10;21(2):e0342510. doi: 10.1371/journal.pone.0342510 (PMC12890149; doi:10.1371/journal.pone.0342510)
Supplement: S5 Table — After adjusting for the percentage of a state’s population who received a booster dose, we still find that higher weekly specific humidity is associated with heightened disease activity, along with lower temperature. (XLSX) [file pone.0342510.s013.xlsx]

## Sheet: Sheet1
	Dependent variable: log(ED visits with a COVID-19 diagnosis)
	(1)	(2)	(3)	(4)	(5)
Weekly specific humidity (g/kg)	0.015***			0.114***	0.115***
	(0.005)			(0.023)	(0.023)
Weekly temperature (°C)		-0.001		-0.046***	-0.046***
		(0.002)		(0.012)	(0.012)
% completed booster			-0.059*		-0.060*
			(0.035)		(0.035)
Observations	20949	20949	20949	20949	20949
R2	0.31	0.305	0.306	0.343	0.344
Adjusted R2	0.308	0.304	0.304	0.341	0.342
Residual Std. Error	0.649 (df = 20901)	0.651 (df = 20901)	0.651 (df = 20901)	0.634 (df = 20901)	0.633 (df = 20901)
Note: *p<0.1; **p<0.05; ***p<0.01
